# Supplementary material for: Sex-specific hippocampal metabolic signatures at the onset of systemic inflammation with lipopolysaccharide in the APPswe/PS1dE9 mouse model of Alzheimer’s disease
Source: Brain Behav Immun. 2020 Jan;83:87–111. doi: 10.1016/j.bbi.2019.09.019 (PMC6928588; doi:10.1016/j.bbi.2019.09.019)
Supplement: Supplementary data 2 [file mmc2.xml]

<?xml version="1.0" encoding="UTF-8" standalone="no"?><data:data><datasets><author>marie.pardon@nottingham.ac.uk</author><type>0</type><dataset><value>1</value><reason>Data will be made available on request</reason><comments/></dataset></datasets></data:data>
